# Supplementary material for: circFBXL5 promotes breast cancer progression by sponging miR‐660
Source: J Cell Mol Med. 2019 Nov 15;24(1):356–61. doi: 10.1111/jcmm.14737 (PMC6933392; doi:10.1111/jcmm.14737)
Supplement: Supplementary file 1 [file JCMM-24-356-s001.xlsx]

## Sheet: Sheet1
The target sequences of siRNAs used in this study
Lentiviral shRNA	Species	Target Sequences
si-NC	Human	UUCUCCGAACGUGUCACGUTT
si-circFBXL5#1	Human	GAATCTGCTTTCTAAAACCAATT
si-circFBXL5#2	Human	ACATTGATGAATCTGCTTTCTT
si-circFBXL5#3	Human	TGAATCTGCTTTCTAAAACCATT
Primer sequences for qRT-PCRs used in this study
Construct	Species	Direction	Sequence (5' - 3')
18S	Human	Forward	TTAATTCCGATAACGAACGAGA
		Reverse	CGCTGAGCCAGTCAGTGTAG
circFBXL5	Human	Forward	CCTGATGATGAATGGGTGAA
		Reverse	CACGGAAATCGTTGTTGTTG
SRSF6	Human	Forward	CATCTGGCAGAGACAAATACGG
		Reverse	CAACTGCACCGACTAGAAAGATT
GAPDH	Human	Forward	GGAGCGAGATCCCTCCAAAAT
		Reverse	GGCTGTTGTCATACTTCTCATGG
β-actin	Human	Forward	AGCGAGCATCCCCCAAAGTT
		Reverse	GGGCACGAAGGCTCATCATT
